# Supplementary material for: Rapid Cultivation of Acanthamoeba spp. Isolated from Environmental Samples Using Nanocomposite and Leech Saliva on Non-Nutrient Agar
Source: Acta Parasitol. 2025 May 12;70(3):104. doi: 10.1007/s11686-025-01053-8 (PMC12069485; doi:10.1007/s11686-025-01053-8)
Supplement: Supplementary file 1 — Supplementary file1 (ZIP 208058 KB) [file 11686_2025_1053_MOESM1_ESM.zip]

Archive with 72 entries (71 files):
- Supplementary_Figure3_4_5_MicroscopyImages/
- Supplementary_Figure3_4_5_MicroscopyImages/Cyst-1.JPG
- Supplementary_Figure3_4_5_MicroscopyImages/Cyst-10.JPG
- Supplementary_Figure3_4_5_MicroscopyImages/Cyst-11.JPG
- Supplementary_Figure3_4_5_MicroscopyImages/Cyst-12.JPG
- Supplementary_Figure3_4_5_MicroscopyImages/Cyst-13.JPG
- Supplementary_Figure3_4_5_MicroscopyImages/Cyst-14.JPG
- Supplementary_Figure3_4_5_MicroscopyImages/Cyst-15.JPG
- Supplementary_Figure3_4_5_MicroscopyImages/Cyst-16.JPG
- Supplementary_Figure3_4_5_MicroscopyImages/Cyst-17.JPG
- Supplementary_Figure3_4_5_MicroscopyImages/Cyst-18.JPG
- Supplementary_Figure3_4_5_MicroscopyImages/Cyst-19.JPG
- Supplementary_Figure3_4_5_MicroscopyImages/Cyst-2.JPG
- Supplementary_Figure3_4_5_MicroscopyImages/Cyst-20.JPG
- Supplementary_Figure3_4_5_MicroscopyImages/Cyst-21.JPG
- Supplementary_Figure3_4_5_MicroscopyImages/Cyst-22.JPG
- Supplementary_Figure3_4_5_MicroscopyImages/Cyst-23.JPG
- Supplementary_Figure3_4_5_MicroscopyImages/Cyst-24.JPG
- Supplementary_Figure3_4_5_MicroscopyImages/Cyst-25.JPG
- Supplementary_Figure3_4_5_MicroscopyImages/Cyst-26.JPG
- Supplementary_Figure3_4_5_MicroscopyImages/Cyst-27.JPG
- Supplementary_Figure3_4_5_MicroscopyImages/Cyst-28.JPG
- Supplementary_Figure3_4_5_MicroscopyImages/Cyst-29.JPG
- Supplementary_Figure3_4_5_MicroscopyImages/Cyst-3.JPG
- Supplementary_Figure3_4_5_MicroscopyImages/Cyst-30.JPG
- Supplementary_Figure3_4_5_MicroscopyImages/Cyst-31.JPG
- Supplementary_Figure3_4_5_MicroscopyImages/Cyst-32.JPG
- Supplementary_Figure3_4_5_MicroscopyImages/Cyst-33.JPG
- Supplementary_Figure3_4_5_MicroscopyImages/Cyst-34.JPG
- Supplementary_Figure3_4_5_MicroscopyImages/Cyst-35.JPG
- Supplementary_Figure3_4_5_MicroscopyImages/Cyst-36.JPG
- Supplementary_Figure3_4_5_MicroscopyImages/Cyst-37.JPG
- Supplementary_Figure3_4_5_MicroscopyImages/Cyst-38.JPG
- Supplementary_Figure3_4_5_MicroscopyImages/Cyst-39.JPG
- Supplementary_Figure3_4_5_MicroscopyImages/Cyst-4.JPG
- Supplementary_Figure3_4_5_MicroscopyImages/Cyst-40.JPG
- Supplementary_Figure3_4_5_MicroscopyImages/Cyst-41.JPG
- Supplementary_Figure3_4_5_MicroscopyImages/Cyst-42.JPG
- Supplementary_Figure3_4_5_MicroscopyImages/Cyst-5.JPG
- Supplementary_Figure3_4_5_MicroscopyImages/Cyst-6.JPG
- Supplementary_Figure3_4_5_MicroscopyImages/Cyst-7.JPG
- Supplementary_Figure3_4_5_MicroscopyImages/Cyst-8.JPG
- Supplementary_Figure3_4_5_MicroscopyImages/Cyst-9.JPG
- Supplementary_Figure3_4_5_MicroscopyImages/Trophozoite-1.JPG
- Supplementary_Figure3_4_5_MicroscopyImages/Trophozoite-10.JPG
- Supplementary_Figure3_4_5_MicroscopyImages/Trophozoite-11.JPG
- Supplementary_Figure3_4_5_MicroscopyImages/Trophozoite-12.JPG
- Supplementary_Figure3_4_5_MicroscopyImages/Trophozoite-13.JPG
- Supplementary_Figure3_4_5_MicroscopyImages/Trophozoite-14.JPG
- Supplementary_Figure3_4_5_MicroscopyImages/Trophozoite-15.JPG
- Supplementary_Figure3_4_5_MicroscopyImages/Trophozoite-16.JPG
- Supplementary_Figure3_4_5_MicroscopyImages/Trophozoite-17.JPG
- Supplementary_Figure3_4_5_MicroscopyImages/Trophozoite-18.JPG
- Supplementary_Figure3_4_5_MicroscopyImages/Trophozoite-19.JPG
- Supplementary_Figure3_4_5_MicroscopyImages/Trophozoite-2.JPG
- Supplementary_Figure3_4_5_MicroscopyImages/Trophozoite-20.JPG
- Supplementary_Figure3_4_5_MicroscopyImages/Trophozoite-21.JPG
- Supplementary_Figure3_4_5_MicroscopyImages/Trophozoite-22.JPG
- Supplementary_Figure3_4_5_MicroscopyImages/Trophozoite-23.JPG
- Supplementary_Figure3_4_5_MicroscopyImages/Trophozoite-24.JPG
- Supplementary_Figure3_4_5_MicroscopyImages/Trophozoite-25.JPG
- Supplementary_Figure3_4_5_MicroscopyImages/Trophozoite-26.JPG
- Supplementary_Figure3_4_5_MicroscopyImages/Trophozoite-27.JPG
- Supplementary_Figure3_4_5_MicroscopyImages/Trophozoite-28.JPG
- Supplementary_Figure3_4_5_MicroscopyImages/Trophozoite-29.JPG
- Supplementary_Figure3_4_5_MicroscopyImages/Trophozoite-3.JPG
- Supplementary_Figure3_4_5_MicroscopyImages/Trophozoite-4.JPG
- Supplementary_Figure3_4_5_MicroscopyImages/Trophozoite-5.JPG
- Supplementary_Figure3_4_5_MicroscopyImages/Trophozoite-6.JPG
- Supplementary_Figure3_4_5_MicroscopyImages/Trophozoite-7.JPG
- Supplementary_Figure3_4_5_MicroscopyImages/Trophozoite-8.JPG
- Supplementary_Figure3_4_5_MicroscopyImages/Trophozoite-9.JPG
